# Supplementary material for: Integrating Personal Air Sensor and GPS to Determine Microenvironment-Specific Exposures to Volatile Organic Compounds
Source: Sensors (Basel). 2021 Aug 23;21(16):5659. doi: 10.3390/s21165659 (PMC8402344; doi:10.3390/s21165659)
Supplement: Supplementary file 1 [file sensors-21-05659-s001.zip]

Archive with 1 entries (1 files):
- sensors-1311122-supplementary.pdf
